# Supplementary material for: Standardising Breast Radiotherapy Structure Naming Conventions: A Machine Learning Approach
Source: Cancers (Basel). 2023 Jan 17;15(3):564. doi: 10.3390/cancers15030564 (PMC9913464; doi:10.3390/cancers15030564)
Supplement: Supplementary file 1 [file cancers-15-00564-s001.zip]

Archive with 1 entries (1 files):
- cancers-2029934-supplementary.pdf
